# Supplementary material for: An approach for predicting the compressive strength of cement-based materials exposed to sulfate attack
Source: PLoS One. 2018 Jan 18;13(1):e0191370. doi: 10.1371/journal.pone.0191370 (PMC5773203; doi:10.1371/journal.pone.0191370)
Supplement: S1 File — w/c: water-cement ratio, C: cement content, %; W: water content, %; S: sand content, %; SO42-, sulfate concentration, wt%; Wet-T, wetting temperature, °C; Wet-t: wetting time, h; Dry-T, drying temperature, °C; Dry-t: drying time, h; Exp-t: exposure time, days; Fm: ultimate compressive strength, MPa. (XLSX) [file pone.0191370.s001.xlsx]

## Sheet: Sheet1
w/c	C(%)	W(%)	S(%)	SO42-(%)	Wet-T(℃)	Wet-t(h)	Dry-T(℃)	Dry-t(h)	Exp-t(days)	Fm(MPa)
0.65	18	12	70	2	20	8	50	16	0	36.51
0.65	18	12	70	2	20	8	50	16	5	36.93
0.65	18	12	70	2	20	8	50	16	10	37.26
0.65	18	12	70	2	20	8	50	16	15	37.88
0.65	18	12	70	2	20	8	50	16	20	38.31
0.65	18	12	70	2	20	8	50	16	25	38.66
0.65	18	12	70	2	20	8	50	16	30	38.91
0.65	18	12	70	2	20	8	50	16	35	38.72
0.65	18	12	70	2	20	8	50	16	40	38.54
0.65	18	12	70	2	20	8	50	16	45	38.33
0.65	18	12	70	2	20	8	50	16	50	38.16
0.65	18	12	70	2	20	8	50	16	55	37.91
0.65	18	12	70	2	20	8	50	16	60	37.67
0.65	18	12	70	2	20	8	50	16	65	37.41
0.65	18	12	70	2	20	8	50	16	70	37.12
0.65	18	12	70	2	20	8	50	16	75	36.92
0.65	18	12	70	2	20	8	50	16	80	36.7
0.65	18	12	70	2	20	8	50	16	85	36.45
0.65	18	12	70	2	20	8	50	16	90	36.17
0.65	18	12	70	2	20	8	50	16	95	35.82
0.65	18	12	70	2	20	8	50	16	100	35.45
0.65	18	12	70	2	20	8	50	16	105	35.07
0.65	18	12	70	2	20	8	50	16	110	34.67
0.65	18	12	70	2	20	8	50	16	115	34.28
0.65	18	12	70	2	20	8	50	16	120	33.89
0.65	18	12	70	2	20	8	50	16	125	33.56
0.65	18	12	70	2	20	8	50	16	130	33.22
0.65	18	12	70	2	20	8	50	16	135	32.81
0.65	18	12	70	2	20	8	50	16	140	32.48
0.65	18	12	70	2	20	8	50	16	145	32.08
0.65	18	12	70	2	20	8	50	16	150	31.67
0.65	18	12	70	2	20	8	50	16	155	31.36
0.65	18	12	70	2	20	8	50	16	160	31.01
0.65	18	12	70	2	20	8	50	16	165	30.67
0.65	18	12	70	2	20	8	50	16	170	30.32
0.65	18	12	70	2	20	8	50	16	175	29.94
0.65	18	12	70	2	20	8	50	16	180	29.59
0.65	18	12	70	2	20	8	50	16	185	29.23
0.65	18	12	70	2	20	8	50	16	190	28.91
0.65	18	12	70	2	20	8	50	16	195	28.54
0.65	18	12	70	2	20	8	50	16	200	28.19
0.65	18	12	70	2	20	8	50	16	205	27.73
0.65	18	12	70	2	20	8	50	16	210	27.36
0.65	18	12	70	2	20	8	50	16	215	27.02
0.65	18	12	70	2	20	8	50	16	220	26.66
0.65	18	12	70	2	20	8	50	16	225	26.31
0.65	18	12	70	2	20	8	50	16	230	25.97
0.65	18	12	70	2	20	8	50	16	235	25.61
0.65	18	12	70	2	20	8	50	16	240	25.23
0.65	18	12	70	2	20	8	50	16	245	24.78
0.65	18	12	70	2	20	8	50	16	250	24.32
0.65	18	12	70	2	20	8	50	16	255	23.93
0.65	18	12	70	2	20	8	50	16	260	23.56
0.65	18	12	70	2	20	8	50	16	265	23.13
0.65	18	12	70	2	20	8	50	16	270	22.71
0.65	18	12	70	2	20	8	50	16	275	22.24
0.65	18	12	70	2	20	8	50	16	280	21.78
0.65	18	12	70	2	20	8	50	16	285	21.43
0.65	18	12	70	2	20	8	50	16	290	20.97
0.65	18	12	70	2	20	8	50	16	295	20.56
0.65	18	12	70	2	20	8	50	16	300	20.15
0.65	18	12	70	2	20	8	50	16	305	19.78
0.65	18	12	70	2	20	8	50	16	310	19.37
0.65	18	12	70	2	20	8	50	16	315	18.97
0.65	18	12	70	2	20	8	50	16	320	18.53
0.65	18	12	70	2	20	8	50	16	325	18.18
0.65	18	12	70	2	20	8	50	16	330	17.77
0.65	18	12	70	2	20	8	50	16	335	17.35
0.65	18	12	70	2	20	8	50	16	340	16.97
0.65	18	12	70	2	20	8	50	16	345	16.49
0.65	18	12	70	2	20	8	50	16	350	16.06
0.65	18	12	70	2	20	8	50	16	355	15.65
0.65	18	12	70	2	20	8	50	16	360	15.27
0.65	18	12	70	10	20	8	50	16	0	37.14
0.65	18	12	70	10	20	8	50	16	5	37.72
0.65	18	12	70	10	20	8	50	16	10	38.29
0.65	18	12	70	10	20	8	50	16	15	38.85
0.65	18	12	70	10	20	8	50	16	20	38.46
0.65	18	12	70	10	20	8	50	16	25	38.03
0.65	18	12	70	10	20	8	50	16	30	37.58
0.65	18	12	70	10	20	8	50	16	35	37.12
0.65	18	12	70	10	20	8	50	16	40	36.58
0.65	18	12	70	10	20	8	50	16	45	36.13
0.65	18	12	70	10	20	8	50	16	50	35.64
0.65	18	12	70	10	20	8	50	16	55	35.11
0.65	18	12	70	10	20	8	50	16	60	34.53
0.65	18	12	70	10	20	8	50	16	65	33.96
0.65	18	12	70	10	20	8	50	16	70	33.38
0.65	18	12	70	10	20	8	50	16	75	32.82
0.65	18	12	70	10	20	8	50	16	80	32.36
0.65	18	12	70	10	20	8	50	16	85	31.91
0.65	18	12	70	10	20	8	50	16	90	31.47
0.65	18	12	70	10	20	8	50	16	95	30.92
0.65	18	12	70	10	20	8	50	16	100	30.37
0.65	18	12	70	10	20	8	50	16	105	29.81
0.65	18	12	70	10	20	8	50	16	110	29.34
0.65	18	12	70	10	20	8	50	16	115	28.8
0.65	18	12	70	10	20	8	50	16	120	28.31
0.65	18	12	70	10	20	8	50	16	125	27.84
0.65	18	12	70	10	20	8	50	16	130	27.33
0.65	18	12	70	10	20	8	50	16	135	26.88
0.65	18	12	70	10	20	8	50	16	140	26.39
0.65	18	12	70	10	20	8	50	16	145	25.84
0.65	18	12	70	10	20	8	50	16	150	25.36
0.65	18	12	70	10	20	8	50	16	155	24.82
0.65	18	12	70	10	20	8	50	16	160	24.31
0.65	18	12	70	10	20	8	50	16	165	23.84
0.65	18	12	70	10	20	8	50	16	170	23.39
0.65	18	12	70	10	20	8	50	16	175	22.74
0.65	18	12	70	10	20	8	50	16	180	22.31
0.65	18	12	70	10	20	8	50	16	185	21.83
0.65	18	12	70	10	20	8	50	16	190	21.48
0.65	18	12	70	10	20	8	50	16	195	21.01
0.65	18	12	70	10	20	8	50	16	200	20.62
0.65	18	12	70	10	20	8	50	16	205	20.13
0.65	18	12	70	10	20	8	50	16	210	19.62
0.65	18	12	70	10	20	8	50	16	215	18.97
0.65	18	12	70	10	20	8	50	16	220	18.28
0.65	18	12	70	10	20	8	50	16	225	17.64
0.65	18	12	70	10	20	8	50	16	230	17.01
0.65	18	12	70	10	20	8	50	16	235	16.48
0.65	18	12	70	10	20	8	50	16	240	15.76
0.65	18	12	70	10	20	8	50	16	245	15.02
0.65	18	12	70	10	20	8	50	16	250	14.33
0.65	18	12	70	10	20	8	50	16	255	13.65
0.65	18	12	70	10	20	8	50	16	260	12.56
0.65	18	12	70	10	20	8	50	16	265	11.88
0.65	18	12	70	10	20	8	50	16	270	11.25
0.65	18	12	70	10	20	8	50	16	275	10.53
0.65	18	12	70	10	20	8	50	16	280	9.76
0.65	18	12	70	10	20	8	50	16	285	9.15
0.65	18	12	70	10	20	8	50	16	290	8.49
0.65	18	12	70	10	20	8	50	16	295	7.86
0.65	18	12	70	10	20	8	50	16	300	7.29
0.65	18	12	70	10	20	8	50	16	305	6.61
0.65	18	12	70	10	20	8	50	16	310	6.01
0.65	18	12	70	10	20	8	50	16	315	5.38
0.65	18	12	70	10	20	8	50	16	320	4.85
0.65	18	12	70	10	20	8	50	16	325	4.28
0.65	18	12	70	10	20	8	50	16	330	3.75
0.65	18	12	70	10	20	8	50	16	335	3.22
0.65	18	12	70	16.3	20	8	50	16	0	35.36
0.65	18	12	70	16.3	20	8	50	16	5	36.04
0.65	18	12	70	16.3	20	8	50	16	10	36.72
0.65	18	12	70	16.3	20	8	50	16	15	36.31
0.65	18	12	70	16.3	20	8	50	16	20	35.82
0.65	18	12	70	16.3	20	8	50	16	25	35.28
0.65	18	12	70	16.3	20	8	50	16	30	34.72
0.65	18	12	70	16.3	20	8	50	16	35	34.18
0.65	18	12	70	16.3	20	8	50	16	40	33.63
0.65	18	12	70	16.3	20	8	50	16	45	32.79
0.65	18	12	70	16.3	20	8	50	16	50	32.14
0.65	18	12	70	16.3	20	8	50	16	55	31.18
0.65	18	12	70	16.3	20	8	50	16	60	30.19
0.65	18	12	70	16.3	20	8	50	16	65	29.37
0.65	18	12	70	16.3	20	8	50	16	70	28.71
0.65	18	12	70	16.3	20	8	50	16	75	27.99
0.65	18	12	70	16.3	20	8	50	16	80	27.06
0.65	18	12	70	16.3	20	8	50	16	85	26.51
0.65	18	12	70	16.3	20	8	50	16	90	25.97
0.65	18	12	70	16.3	20	8	50	16	95	25.34
0.65	18	12	70	16.3	20	8	50	16	100	24.67
0.65	18	12	70	16.3	20	8	50	16	105	24.01
0.65	18	12	70	16.3	20	8	50	16	110	23.4
0.65	18	12	70	16.3	20	8	50	16	115	22.83
0.65	18	12	70	16.3	20	8	50	16	120	22.26
0.65	18	12	70	16.3	20	8	50	16	125	21.73
0.65	18	12	70	16.3	20	8	50	16	130	21.22
0.65	18	12	70	16.3	20	8	50	16	135	20.74
0.65	18	12	70	16.3	20	8	50	16	140	20.15
0.65	18	12	70	16.3	20	8	50	16	145	19.66
0.65	18	12	70	16.3	20	8	50	16	150	19.01
0.65	18	12	70	16.3	20	8	50	16	155	18.44
0.65	18	12	70	16.3	20	8	50	16	160	17.91
0.65	18	12	70	16.3	20	8	50	16	165	17.37
0.65	18	12	70	16.3	20	8	50	16	170	16.72
0.65	18	12	70	16.3	20	8	50	16	175	16.15
0.65	18	12	70	16.3	20	8	50	16	180	15.54
0.65	18	12	70	16.3	20	8	50	16	185	15.01
0.65	18	12	70	16.3	20	8	50	16	190	14.43
0.65	18	12	70	16.3	20	8	50	16	195	13.97
0.65	18	12	70	16.3	20	8	50	16	200	13.25
0.65	18	12	70	16.3	20	8	50	16	205	12.85
0.65	18	12	70	16.3	20	8	50	16	210	12.45
0.65	18	12	70	16.3	20	8	50	16	215	12.01
0.65	18	12	70	16.3	20	8	50	16	220	11.63
0.65	18	12	70	16.3	20	8	50	16	225	10.91
0.65	18	12	70	16.3	20	8	50	16	230	10.29
0.65	18	12	70	16.3	20	8	50	16	235	9.62
0.65	18	12	70	16.3	20	8	50	16	240	8.93
0.65	18	12	70	16.3	20	8	50	16	245	8.28
0.65	18	12	70	16.3	20	8	50	16	250	7.75
0.65	18	12	70	16.3	20	8	50	16	255	7.13
0.65	18	12	70	16.3	20	8	50	16	260	6.37
0.65	18	12	70	16.3	20	8	50	16	265	5.82
0.65	18	12	70	16.3	20	8	50	16	270	5.31
0.65	18	12	70	16.3	20	8	50	16	275	4.78
0.65	18	12	70	16.3	20	8	50	16	280	4.25
0.65	18	12	70	16.3	20	8	50	16	285	3.71
0.65	18	12	70	16.3	20	8	50	16	290	3.17
0.5	21.18	10.59	68.23	2	20	8	50	16	0	55.14
0.5	21.18	10.59	68.23	2	20	8	50	16	5	55.53
0.5	21.18	10.59	68.23	2	20	8	50	16	10	55.89
0.5	21.18	10.59	68.23	2	20	8	50	16	15	56.12
0.5	21.18	10.59	68.23	2	20	8	50	16	20	56.53
0.5	21.18	10.59	68.23	2	20	8	50	16	25	56.86
0.5	21.18	10.59	68.23	2	20	8	50	16	30	57.12
0.5	21.18	10.59	68.23	2	20	8	50	16	35	57.38
0.5	21.18	10.59	68.23	2	20	8	50	16	40	57.62
0.5	21.18	10.59	68.23	2	20	8	50	16	45	57.53
0.5	21.18	10.59	68.23	2	20	8	50	16	50	57.42
0.5	21.18	10.59	68.23	2	20	8	50	16	55	57.3
0.5	21.18	10.59	68.23	2	20	8	50	16	60	57.18
0.5	21.18	10.59	68.23	2	20	8	50	16	65	57.05
0.5	21.18	10.59	68.23	2	20	8	50	16	70	56.91
0.5	21.18	10.59	68.23	2	20	8	50	16	75	56.75
0.5	21.18	10.59	68.23	2	20	8	50	16	80	56.57
0.5	21.18	10.59	68.23	2	20	8	50	16	85	56.38
0.5	21.18	10.59	68.23	2	20	8	50	16	90	56.18
0.5	21.18	10.59	68.23	2	20	8	50	16	95	55.97
0.5	21.18	10.59	68.23	2	20	8	50	16	100	55.75
0.5	21.18	10.59	68.23	2	20	8	50	16	105	55.52
0.5	21.18	10.59	68.23	2	20	8	50	16	110	55.3
0.5	21.18	10.59	68.23	2	20	8	50	16	115	55.09
0.5	21.18	10.59	68.23	2	20	8	50	16	120	54.96
0.5	21.18	10.59	68.23	2	20	8	50	16	125	54.74
0.5	21.18	10.59	68.23	2	20	8	50	16	130	54.56
0.5	21.18	10.59	68.23	2	20	8	50	16	135	54.35
0.5	21.18	10.59	68.23	2	20	8	50	16	140	54.11
0.5	21.18	10.59	68.23	2	20	8	50	16	145	53.87
0.5	21.18	10.59	68.23	2	20	8	50	16	150	53.53
0.5	21.18	10.59	68.23	2	20	8	50	16	155	53.14
0.5	21.18	10.59	68.23	2	20	8	50	16	160	52.81
0.5	21.18	10.59	68.23	2	20	8	50	16	165	52.48
0.5	21.18	10.59	68.23	2	20	8	50	16	170	52.12
0.5	21.18	10.59	68.23	2	20	8	50	16	175	51.8
0.5	21.18	10.59	68.23	2	20	8	50	16	180	51.45
0.5	21.18	10.59	68.23	2	20	8	50	16	185	51.11
0.5	21.18	10.59	68.23	2	20	8	50	16	190	50.78
0.5	21.18	10.59	68.23	2	20	8	50	16	195	50.43
0.5	21.18	10.59	68.23	2	20	8	50	16	200	50.06
0.5	21.18	10.59	68.23	2	20	8	50	16	205	49.72
0.5	21.18	10.59	68.23	2	20	8	50	16	210	49.37
0.5	21.18	10.59	68.23	2	20	8	50	16	215	48.99
0.5	21.18	10.59	68.23	2	20	8	50	16	220	48.62
0.5	21.18	10.59	68.23	2	20	8	50	16	225	48.24
0.5	21.18	10.59	68.23	2	20	8	50	16	230	47.86
0.5	21.18	10.59	68.23	2	20	8	50	16	235	47.51
0.5	21.18	10.59	68.23	2	20	8	50	16	240	47.13
0.5	21.18	10.59	68.23	2	20	8	50	16	245	46.75
0.5	21.18	10.59	68.23	2	20	8	50	16	250	46.39
0.5	21.18	10.59	68.23	2	20	8	50	16	255	46.01
0.5	21.18	10.59	68.23	2	20	8	50	16	260	45.67
0.5	21.18	10.59	68.23	2	20	8	50	16	265	45.31
0.5	21.18	10.59	68.23	2	20	8	50	16	270	44.93
0.5	21.18	10.59	68.23	2	20	8	50	16	275	44.56
0.5	21.18	10.59	68.23	2	20	8	50	16	280	44.19
0.5	21.18	10.59	68.23	2	20	8	50	16	285	43.77
0.5	21.18	10.59	68.23	2	20	8	50	16	290	43.38
0.5	21.18	10.59	68.23	2	20	8	50	16	295	42.97
0.5	21.18	10.59	68.23	2	20	8	50	16	300	42.58
0.5	21.18	10.59	68.23	2	20	8	50	16	305	42.19
0.5	21.18	10.59	68.23	2	20	8	50	16	310	41.8
0.5	21.18	10.59	68.23	2	20	8	50	16	315	41.37
0.5	21.18	10.59	68.23	2	20	8	50	16	320	40.99
0.5	21.18	10.59	68.23	2	20	8	50	16	325	40.58
0.5	21.18	10.59	68.23	2	20	8	50	16	330	40.16
0.5	21.18	10.59	68.23	2	20	8	50	16	335	39.72
0.5	21.18	10.59	68.23	2	20	8	50	16	340	39.3
0.5	21.18	10.59	68.23	2	20	8	50	16	345	38.89
0.5	21.18	10.59	68.23	2	20	8	50	16	350	38.45
0.5	21.18	10.59	68.23	2	20	8	50	16	355	38.02
0.5	21.18	10.59	68.23	2	20	8	50	16	360	37.6
0.5	21.18	10.59	68.23	10	20	8	50	16	0	54.35
0.5	21.18	10.59	68.23	10	20	8	50	16	5	54.76
0.5	21.18	10.59	68.23	10	20	8	50	16	10	55.18
0.5	21.18	10.59	68.23	10	20	8	50	16	15	55.54
0.5	21.18	10.59	68.23	10	20	8	50	16	20	55.92
0.5	21.18	10.59	68.23	10	20	8	50	16	25	56.27
0.5	21.18	10.59	68.23	10	20	8	50	16	30	56.06
0.5	21.18	10.59	68.23	10	20	8	50	16	35	55.85
0.5	21.18	10.59	68.23	10	20	8	50	16	40	55.64
0.5	21.18	10.59	68.23	10	20	8	50	16	45	55.42
0.5	21.18	10.59	68.23	10	20	8	50	16	50	55.2
0.5	21.18	10.59	68.23	10	20	8	50	16	55	54.98
0.5	21.18	10.59	68.23	10	20	8	50	16	60	54.75
0.5	21.18	10.59	68.23	10	20	8	50	16	65	54.51
0.5	21.18	10.59	68.23	10	20	8	50	16	70	54.26
0.5	21.18	10.59	68.23	10	20	8	50	16	75	54.01
0.5	21.18	10.59	68.23	10	20	8	50	16	80	53.74
0.5	21.18	10.59	68.23	10	20	8	50	16	85	53.46
0.5	21.18	10.59	68.23	10	20	8	50	16	90	53.18
0.5	21.18	10.59	68.23	10	20	8	50	16	95	52.91
0.5	21.18	10.59	68.23	10	20	8	50	16	100	52.62
0.5	21.18	10.59	68.23	10	20	8	50	16	105	52.32
0.5	21.18	10.59	68.23	10	20	8	50	16	110	52.01
0.5	21.18	10.59	68.23	10	20	8	50	16	115	51.56
0.5	21.18	10.59	68.23	10	20	8	50	16	120	51.31
0.5	21.18	10.59	68.23	10	20	8	50	16	125	50.88
0.5	21.18	10.59	68.23	10	20	8	50	16	130	50.43
0.5	21.18	10.59	68.23	10	20	8	50	16	135	49.97
0.5	21.18	10.59	68.23	10	20	8	50	16	140	49.47
0.5	21.18	10.59	68.23	10	20	8	50	16	145	48.99
0.5	21.18	10.59	68.23	10	20	8	50	16	150	48.5
0.5	21.18	10.59	68.23	10	20	8	50	16	155	48.01
0.5	21.18	10.59	68.23	10	20	8	50	16	160	47.44
0.5	21.18	10.59	68.23	10	20	8	50	16	165	46.92
0.5	21.18	10.59	68.23	10	20	8	50	16	170	46.44
0.5	21.18	10.59	68.23	10	20	8	50	16	175	45.95
0.5	21.18	10.59	68.23	10	20	8	50	16	180	45.47
0.5	21.18	10.59	68.23	10	20	8	50	16	185	44.92
0.5	21.18	10.59	68.23	10	20	8	50	16	190	44.39
0.5	21.18	10.59	68.23	10	20	8	50	16	195	43.93
0.5	21.18	10.59	68.23	10	20	8	50	16	200	43.47
0.5	21.18	10.59	68.23	10	20	8	50	16	205	42.99
0.5	21.18	10.59	68.23	10	20	8	50	16	210	42.45
0.5	21.18	10.59	68.23	10	20	8	50	16	215	41.98
0.5	21.18	10.59	68.23	10	20	8	50	16	220	41.57
0.5	21.18	10.59	68.23	10	20	8	50	16	225	41.11
0.5	21.18	10.59	68.23	10	20	8	50	16	230	40.71
0.5	21.18	10.59	68.23	10	20	8	50	16	235	40.28
0.5	21.18	10.59	68.23	10	20	8	50	16	240	39.85
0.5	21.18	10.59	68.23	10	20	8	50	16	245	39.41
0.5	21.18	10.59	68.23	10	20	8	50	16	250	38.99
0.5	21.18	10.59	68.23	10	20	8	50	16	255	38.57
0.5	21.18	10.59	68.23	10	20	8	50	16	260	38.14
0.5	21.18	10.59	68.23	10	20	8	50	16	265	37.7
0.5	21.18	10.59	68.23	10	20	8	50	16	270	37.24
0.5	21.18	10.59	68.23	10	20	8	50	16	275	36.8
0.5	21.18	10.59	68.23	10	20	8	50	16	280	36.36
0.5	21.18	10.59	68.23	10	20	8	50	16	285	35.91
0.5	21.18	10.59	68.23	10	20	8	50	16	290	35.44
0.5	21.18	10.59	68.23	10	20	8	50	16	295	34.98
0.5	21.18	10.59	68.23	10	20	8	50	16	300	34.52
0.5	21.18	10.59	68.23	10	20	8	50	16	305	34.04
0.5	21.18	10.59	68.23	10	20	8	50	16	310	33.55
0.5	21.18	10.59	68.23	10	20	8	50	16	315	33.01
0.5	21.18	10.59	68.23	10	20	8	50	16	320	32.53
0.5	21.18	10.59	68.23	10	20	8	50	16	325	31.98
0.5	21.18	10.59	68.23	10	20	8	50	16	330	31.41
0.5	21.18	10.59	68.23	10	20	8	50	16	335	30.96
0.5	21.18	10.59	68.23	10	20	8	50	16	340	30.49
0.5	21.18	10.59	68.23	10	20	8	50	16	345	29.98
0.5	21.18	10.59	68.23	10	20	8	50	16	350	29.48
0.5	21.18	10.59	68.23	10	20	8	50	16	355	28.97
0.5	21.18	10.59	68.23	10	20	8	50	16	360	28.45
0.5	21.18	10.59	68.23	16.3	20	8	50	16	0	56.13
0.5	21.18	10.59	68.23	16.3	20	8	50	16	5	56.54
0.5	21.18	10.59	68.23	16.3	20	8	50	16	10	57.02
0.5	21.18	10.59	68.23	16.3	20	8	50	16	15	57.53
0.5	21.18	10.59	68.23	16.3	20	8	50	16	20	58.02
0.5	21.18	10.59	68.23	16.3	20	8	50	16	25	57.71
0.5	21.18	10.59	68.23	16.3	20	8	50	16	30	57.4
0.5	21.18	10.59	68.23	16.3	20	8	50	16	35	57.07
0.5	21.18	10.59	68.23	16.3	20	8	50	16	40	56.72
0.5	21.18	10.59	68.23	16.3	20	8	50	16	45	56.37
0.5	21.18	10.59	68.23	16.3	20	8	50	16	50	56.01
0.5	21.18	10.59	68.23	16.3	20	8	50	16	55	55.65
0.5	21.18	10.59	68.23	16.3	20	8	50	16	60	55.28
0.5	21.18	10.59	68.23	16.3	20	8	50	16	65	54.9
0.5	21.18	10.59	68.23	16.3	20	8	50	16	70	54.52
0.5	21.18	10.59	68.23	16.3	20	8	50	16	75	54.13
0.5	21.18	10.59	68.23	16.3	20	8	50	16	80	53.73
0.5	21.18	10.59	68.23	16.3	20	8	50	16	85	53.32
0.5	21.18	10.59	68.23	16.3	20	8	50	16	90	52.91
0.5	21.18	10.59	68.23	16.3	20	8	50	16	95	52.49
0.5	21.18	10.59	68.23	16.3	20	8	50	16	100	51.83
0.5	21.18	10.59	68.23	16.3	20	8	50	16	105	51.39
0.5	21.18	10.59	68.23	16.3	20	8	50	16	110	50.81
0.5	21.18	10.59	68.23	16.3	20	8	50	16	115	50.22
0.5	21.18	10.59	68.23	16.3	20	8	50	16	120	49.58
0.5	21.18	10.59	68.23	16.3	20	8	50	16	125	48.92
0.5	21.18	10.59	68.23	16.3	20	8	50	16	130	48.3
0.5	21.18	10.59	68.23	16.3	20	8	50	16	135	47.56
0.5	21.18	10.59	68.23	16.3	20	8	50	16	140	46.73
0.5	21.18	10.59	68.23	16.3	20	8	50	16	145	45.94
0.5	21.18	10.59	68.23	16.3	20	8	50	16	150	45.11
0.5	21.18	10.59	68.23	16.3	20	8	50	16	155	44.27
0.5	21.18	10.59	68.23	16.3	20	8	50	16	160	43.48
0.5	21.18	10.59	68.23	16.3	20	8	50	16	165	42.84
0.5	21.18	10.59	68.23	16.3	20	8	50	16	170	42.32
0.5	21.18	10.59	68.23	16.3	20	8	50	16	175	41.75
0.5	21.18	10.59	68.23	16.3	20	8	50	16	180	41.23
0.5	21.18	10.59	68.23	16.3	20	8	50	16	185	40.65
0.5	21.18	10.59	68.23	16.3	20	8	50	16	190	40.18
0.5	21.18	10.59	68.23	16.3	20	8	50	16	195	39.61
0.5	21.18	10.59	68.23	16.3	20	8	50	16	200	39.02
0.5	21.18	10.59	68.23	16.3	20	8	50	16	205	38.37
0.5	21.18	10.59	68.23	16.3	20	8	50	16	210	37.86
0.5	21.18	10.59	68.23	16.3	20	8	50	16	215	37.29
0.5	21.18	10.59	68.23	16.3	20	8	50	16	220	36.69
0.5	21.18	10.59	68.23	16.3	20	8	50	16	225	36.06
0.5	21.18	10.59	68.23	16.3	20	8	50	16	230	35.22
0.5	21.18	10.59	68.23	16.3	20	8	50	16	235	34.62
0.5	21.18	10.59	68.23	16.3	20	8	50	16	240	33.81
0.5	21.18	10.59	68.23	16.3	20	8	50	16	245	33.12
0.5	21.18	10.59	68.23	16.3	20	8	50	16	250	32.44
0.5	21.18	10.59	68.23	16.3	20	8	50	16	255	31.81
0.5	21.18	10.59	68.23	16.3	20	8	50	16	260	31.17
0.5	21.18	10.59	68.23	16.3	20	8	50	16	265	30.66
0.5	21.18	10.59	68.23	16.3	20	8	50	16	270	29.97
0.5	21.18	10.59	68.23	16.3	20	8	50	16	275	29.36
0.5	21.18	10.59	68.23	16.3	20	8	50	16	280	28.71
0.5	21.18	10.59	68.23	16.3	20	8	50	16	285	28.09
0.5	21.18	10.59	68.23	16.3	20	8	50	16	290	27.48
0.5	21.18	10.59	68.23	16.3	20	8	50	16	295	26.83
0.5	21.18	10.59	68.23	16.3	20	8	50	16	300	26.21
0.5	21.18	10.59	68.23	16.3	20	8	50	16	305	25.67
0.5	21.18	10.59	68.23	16.3	20	8	50	16	310	24.94
0.5	21.18	10.59	68.23	16.3	20	8	50	16	315	24.31
0.5	21.18	10.59	68.23	16.3	20	8	50	16	320	23.87
0.5	21.18	10.59	68.23	16.3	20	8	50	16	325	23.22
0.5	21.18	10.59	68.23	16.3	20	8	50	16	330	22.65
0.5	21.18	10.59	68.23	16.3	20	8	50	16	335	22.08
0.5	21.18	10.59	68.23	16.3	20	8	50	16	340	21.54
0.5	21.18	10.59	68.23	16.3	20	8	50	16	345	20.99
0.5	21.18	10.59	68.23	16.3	20	8	50	16	350	20.44
0.5	21.18	10.59	68.23	16.3	20	8	50	16	355	19.99
0.5	21.18	10.59	68.23	16.3	20	8	50	16	360	19.47
0.28	30.63	8.55	60.81	2	20	8	50	16	0	88.25
0.28	30.63	8.55	60.81	2	20	8	50	16	5	88.43
0.28	30.63	8.55	60.81	2	20	8	50	16	10	88.79
0.28	30.63	8.55	60.81	2	20	8	50	16	15	89.01
0.28	30.63	8.55	60.81	2	20	8	50	16	20	89.27
0.28	30.63	8.55	60.81	2	20	8	50	16	25	89.53
0.28	30.63	8.55	60.81	2	20	8	50	16	30	89.71
0.28	30.63	8.55	60.81	2	20	8	50	16	35	89.89
0.28	30.63	8.55	60.81	2	20	8	50	16	40	90.05
0.28	30.63	8.55	60.81	2	20	8	50	16	45	90.23
0.28	30.63	8.55	60.81	2	20	8	50	16	50	90.36
0.28	30.63	8.55	60.81	2	20	8	50	16	55	90.45
0.28	30.63	8.55	60.81	2	20	8	50	16	60	90.38
0.28	30.63	8.55	60.81	2	20	8	50	16	65	90.3
0.28	30.63	8.55	60.81	2	20	8	50	16	70	90.22
0.28	30.63	8.55	60.81	2	20	8	50	16	75	90.13
0.28	30.63	8.55	60.81	2	20	8	50	16	80	90.03
0.28	30.63	8.55	60.81	2	20	8	50	16	85	89.93
0.28	30.63	8.55	60.81	2	20	8	50	16	90	89.82
0.28	30.63	8.55	60.81	2	20	8	50	16	95	89.71
0.28	30.63	8.55	60.81	2	20	8	50	16	100	89.59
0.28	30.63	8.55	60.81	2	20	8	50	16	105	89.45
0.28	30.63	8.55	60.81	2	20	8	50	16	110	89.31
0.28	30.63	8.55	60.81	2	20	8	50	16	115	89.15
0.28	30.63	8.55	60.81	2	20	8	50	16	120	89.02
0.28	30.63	8.55	60.81	2	20	8	50	16	125	88.82
0.28	30.63	8.55	60.81	2	20	8	50	16	130	88.61
0.28	30.63	8.55	60.81	2	20	8	50	16	135	88.39
0.28	30.63	8.55	60.81	2	20	8	50	16	140	88.18
0.28	30.63	8.55	60.81	2	20	8	50	16	145	87.94
0.28	30.63	8.55	60.81	2	20	8	50	16	150	87.66
0.28	30.63	8.55	60.81	2	20	8	50	16	155	87.42
0.28	30.63	8.55	60.81	2	20	8	50	16	160	87.14
0.28	30.63	8.55	60.81	2	20	8	50	16	165	86.91
0.28	30.63	8.55	60.81	2	20	8	50	16	170	86.65
0.28	30.63	8.55	60.81	2	20	8	50	16	175	86.4
0.28	30.63	8.55	60.81	2	20	8	50	16	180	86.12
0.28	30.63	8.55	60.81	2	20	8	50	16	185	85.87
0.28	30.63	8.55	60.81	2	20	8	50	16	190	85.64
0.28	30.63	8.55	60.81	2	20	8	50	16	195	85.38
0.28	30.63	8.55	60.81	2	20	8	50	16	200	85.12
0.28	30.63	8.55	60.81	2	20	8	50	16	205	84.85
0.28	30.63	8.55	60.81	2	20	8	50	16	210	84.58
0.28	30.63	8.55	60.81	2	20	8	50	16	215	84.29
0.28	30.63	8.55	60.81	2	20	8	50	16	220	84
0.28	30.63	8.55	60.81	2	20	8	50	16	225	83.71
0.28	30.63	8.55	60.81	2	20	8	50	16	230	83.38
0.28	30.63	8.55	60.81	2	20	8	50	16	235	83.08
0.28	30.63	8.55	60.81	2	20	8	50	16	240	82.77
0.28	30.63	8.55	60.81	2	20	8	50	16	245	82.43
0.28	30.63	8.55	60.81	2	20	8	50	16	250	82.09
0.28	30.63	8.55	60.81	2	20	8	50	16	255	81.78
0.28	30.63	8.55	60.81	2	20	8	50	16	260	81.47
0.28	30.63	8.55	60.81	2	20	8	50	16	265	81.11
0.28	30.63	8.55	60.81	2	20	8	50	16	270	80.78
0.28	30.63	8.55	60.81	2	20	8	50	16	275	80.42
0.28	30.63	8.55	60.81	2	20	8	50	16	280	80.04
0.28	30.63	8.55	60.81	2	20	8	50	16	285	79.7
0.28	30.63	8.55	60.81	2	20	8	50	16	290	79.33
0.28	30.63	8.55	60.81	2	20	8	50	16	295	78.98
0.28	30.63	8.55	60.81	2	20	8	50	16	300	78.64
0.28	30.63	8.55	60.81	2	20	8	50	16	305	78.26
0.28	30.63	8.55	60.81	2	20	8	50	16	310	77.89
0.28	30.63	8.55	60.81	2	20	8	50	16	315	77.52
0.28	30.63	8.55	60.81	2	20	8	50	16	320	77.14
0.28	30.63	8.55	60.81	2	20	8	50	16	325	76.8
0.28	30.63	8.55	60.81	2	20	8	50	16	330	76.47
0.28	30.63	8.55	60.81	2	20	8	50	16	335	76.12
0.28	30.63	8.55	60.81	2	20	8	50	16	340	75.8
0.28	30.63	8.55	60.81	2	20	8	50	16	345	75.47
0.28	30.63	8.55	60.81	2	20	8	50	16	350	75.13
0.28	30.63	8.55	60.81	2	20	8	50	16	355	74.78
0.28	30.63	8.55	60.81	2	20	8	50	16	360	74.46
0.28	30.63	8.55	60.81	10	20	8	50	16	0	86.14
0.28	30.63	8.55	60.81	10	20	8	50	16	5	86.45
0.28	30.63	8.55	60.81	10	20	8	50	16	10	86.77
0.28	30.63	8.55	60.81	10	20	8	50	16	15	87.02
0.28	30.63	8.55	60.81	10	20	8	50	16	20	87.31
0.28	30.63	8.55	60.81	10	20	8	50	16	25	87.58
0.28	30.63	8.55	60.81	10	20	8	50	16	30	87.73
0.28	30.63	8.55	60.81	10	20	8	50	16	35	87.91
0.28	30.63	8.55	60.81	10	20	8	50	16	40	88.06
0.28	30.63	8.55	60.81	10	20	8	50	16	45	87.92
0.28	30.63	8.55	60.81	10	20	8	50	16	50	87.75
0.28	30.63	8.55	60.81	10	20	8	50	16	55	87.57
0.28	30.63	8.55	60.81	10	20	8	50	16	60	87.38
0.28	30.63	8.55	60.81	10	20	8	50	16	65	87.19
0.28	30.63	8.55	60.81	10	20	8	50	16	70	86.99
0.28	30.63	8.55	60.81	10	20	8	50	16	75	86.79
0.28	30.63	8.55	60.81	10	20	8	50	16	80	86.58
0.28	30.63	8.55	60.81	10	20	8	50	16	85	86.37
0.28	30.63	8.55	60.81	10	20	8	50	16	90	86.15
0.28	30.63	8.55	60.81	10	20	8	50	16	95	85.93
0.28	30.63	8.55	60.81	10	20	8	50	16	100	85.7
0.28	30.63	8.55	60.81	10	20	8	50	16	105	85.46
0.28	30.63	8.55	60.81	10	20	8	50	16	110	85.21
0.28	30.63	8.55	60.81	10	20	8	50	16	115	85.01
0.28	30.63	8.55	60.81	10	20	8	50	16	120	84.74
0.28	30.63	8.55	60.81	10	20	8	50	16	125	84.51
0.28	30.63	8.55	60.81	10	20	8	50	16	130	84.3
0.28	30.63	8.55	60.81	10	20	8	50	16	135	84.03
0.28	30.63	8.55	60.81	10	20	8	50	16	140	83.8
0.28	30.63	8.55	60.81	10	20	8	50	16	145	83.54
0.28	30.63	8.55	60.81	10	20	8	50	16	150	83.19
0.28	30.63	8.55	60.81	10	20	8	50	16	155	82.95
0.28	30.63	8.55	60.81	10	20	8	50	16	160	82.65
0.28	30.63	8.55	60.81	10	20	8	50	16	165	82.26
0.28	30.63	8.55	60.81	10	20	8	50	16	170	81.98
0.28	30.63	8.55	60.81	10	20	8	50	16	175	81.61
0.28	30.63	8.55	60.81	10	20	8	50	16	180	81.23
0.28	30.63	8.55	60.81	10	20	8	50	16	185	80.91
0.28	30.63	8.55	60.81	10	20	8	50	16	190	80.56
0.28	30.63	8.55	60.81	10	20	8	50	16	195	80.19
0.28	30.63	8.55	60.81	10	20	8	50	16	200	79.83
0.28	30.63	8.55	60.81	10	20	8	50	16	205	79.54
0.28	30.63	8.55	60.81	10	20	8	50	16	210	79.11
0.28	30.63	8.55	60.81	10	20	8	50	16	215	78.74
0.28	30.63	8.55	60.81	10	20	8	50	16	220	78.37
0.28	30.63	8.55	60.81	10	20	8	50	16	225	78.01
0.28	30.63	8.55	60.81	10	20	8	50	16	230	77.67
0.28	30.63	8.55	60.81	10	20	8	50	16	235	77.31
0.28	30.63	8.55	60.81	10	20	8	50	16	240	76.92
0.28	30.63	8.55	60.81	10	20	8	50	16	245	76.55
0.28	30.63	8.55	60.81	10	20	8	50	16	250	76.13
0.28	30.63	8.55	60.81	10	20	8	50	16	255	75.78
0.28	30.63	8.55	60.81	10	20	8	50	16	260	75.43
0.28	30.63	8.55	60.81	10	20	8	50	16	265	75.03
0.28	30.63	8.55	60.81	10	20	8	50	16	270	74.61
0.28	30.63	8.55	60.81	10	20	8	50	16	275	74.2
0.28	30.63	8.55	60.81	10	20	8	50	16	280	73.76
0.28	30.63	8.55	60.81	10	20	8	50	16	285	73.32
0.28	30.63	8.55	60.81	10	20	8	50	16	290	72.87
0.28	30.63	8.55	60.81	10	20	8	50	16	295	72.32
0.28	30.63	8.55	60.81	10	20	8	50	16	300	71.89
0.28	30.63	8.55	60.81	10	20	8	50	16	305	71.43
0.28	30.63	8.55	60.81	10	20	8	50	16	310	70.98
0.28	30.63	8.55	60.81	10	20	8	50	16	315	70.51
0.28	30.63	8.55	60.81	10	20	8	50	16	320	70.03
0.28	30.63	8.55	60.81	10	20	8	50	16	325	69.58
0.28	30.63	8.55	60.81	10	20	8	50	16	330	69.12
0.28	30.63	8.55	60.81	10	20	8	50	16	335	68.67
0.28	30.63	8.55	60.81	10	20	8	50	16	340	68.21
0.28	30.63	8.55	60.81	10	20	8	50	16	345	67.73
0.28	30.63	8.55	60.81	10	20	8	50	16	350	67.24
0.28	30.63	8.55	60.81	10	20	8	50	16	355	66.76
0.28	30.63	8.55	60.81	10	20	8	50	16	360	66.23
0.28	30.63	8.55	60.81	16.3	20	8	50	16	0	87.45
0.28	30.63	8.55	60.81	16.3	20	8	50	16	5	87.86
0.28	30.63	8.55	60.81	16.3	20	8	50	16	10	88.28
0.28	30.63	8.55	60.81	16.3	20	8	50	16	15	88.69
0.28	30.63	8.55	60.81	16.3	20	8	50	16	20	89.11
0.28	30.63	8.55	60.81	16.3	20	8	50	16	25	89.53
0.28	30.63	8.55	60.81	16.3	20	8	50	16	30	89.87
0.28	30.63	8.55	60.81	16.3	20	8	50	16	35	90.12
0.28	30.63	8.55	60.81	16.3	20	8	50	16	40	89.87
0.28	30.63	8.55	60.81	16.3	20	8	50	16	45	89.63
0.28	30.63	8.55	60.81	16.3	20	8	50	16	50	89.41
0.28	30.63	8.55	60.81	16.3	20	8	50	16	55	89.14
0.28	30.63	8.55	60.81	16.3	20	8	50	16	60	88.92
0.28	30.63	8.55	60.81	16.3	20	8	50	16	65	88.65
0.28	30.63	8.55	60.81	16.3	20	8	50	16	70	88.38
0.28	30.63	8.55	60.81	16.3	20	8	50	16	75	88.11
0.28	30.63	8.55	60.81	16.3	20	8	50	16	80	87.85
0.28	30.63	8.55	60.81	16.3	20	8	50	16	85	87.58
0.28	30.63	8.55	60.81	16.3	20	8	50	16	90	87.31
0.28	30.63	8.55	60.81	16.3	20	8	50	16	95	87.02
0.28	30.63	8.55	60.81	16.3	20	8	50	16	100	86.71
0.28	30.63	8.55	60.81	16.3	20	8	50	16	105	86.39
0.28	30.63	8.55	60.81	16.3	20	8	50	16	110	86.06
0.28	30.63	8.55	60.81	16.3	20	8	50	16	115	85.76
0.28	30.63	8.55	60.81	16.3	20	8	50	16	120	85.31
0.28	30.63	8.55	60.81	16.3	20	8	50	16	125	84.89
0.28	30.63	8.55	60.81	16.3	20	8	50	16	130	84.4
0.28	30.63	8.55	60.81	16.3	20	8	50	16	135	83.93
0.28	30.63	8.55	60.81	16.3	20	8	50	16	140	83.32
0.28	30.63	8.55	60.81	16.3	20	8	50	16	145	82.56
0.28	30.63	8.55	60.81	16.3	20	8	50	16	150	81.88
0.28	30.63	8.55	60.81	16.3	20	8	50	16	155	81.2
0.28	30.63	8.55	60.81	16.3	20	8	50	16	160	80.52
0.28	30.63	8.55	60.81	16.3	20	8	50	16	165	79.85
0.28	30.63	8.55	60.81	16.3	20	8	50	16	170	79.22
0.28	30.63	8.55	60.81	16.3	20	8	50	16	175	78.61
0.28	30.63	8.55	60.81	16.3	20	8	50	16	180	78.02
0.28	30.63	8.55	60.81	16.3	20	8	50	16	185	77.41
0.28	30.63	8.55	60.81	16.3	20	8	50	16	190	76.75
0.28	30.63	8.55	60.81	16.3	20	8	50	16	195	76.11
0.28	30.63	8.55	60.81	16.3	20	8	50	16	200	75.48
0.28	30.63	8.55	60.81	16.3	20	8	50	16	205	74.86
0.28	30.63	8.55	60.81	16.3	20	8	50	16	210	74.23
0.28	30.63	8.55	60.81	16.3	20	8	50	16	215	73.57
0.28	30.63	8.55	60.81	16.3	20	8	50	16	220	72.94
0.28	30.63	8.55	60.81	16.3	20	8	50	16	225	72.27
0.28	30.63	8.55	60.81	16.3	20	8	50	16	230	71.64
0.28	30.63	8.55	60.81	16.3	20	8	50	16	235	70.99
0.28	30.63	8.55	60.81	16.3	20	8	50	16	240	70.34
0.28	30.63	8.55	60.81	16.3	20	8	50	16	245	69.68
0.28	30.63	8.55	60.81	16.3	20	8	50	16	250	69.02
0.28	30.63	8.55	60.81	16.3	20	8	50	16	255	68.39
0.28	30.63	8.55	60.81	16.3	20	8	50	16	260	67.74
0.28	30.63	8.55	60.81	16.3	20	8	50	16	265	67.08
0.28	30.63	8.55	60.81	16.3	20	8	50	16	270	66.42
0.28	30.63	8.55	60.81	16.3	20	8	50	16	275	65.74
0.28	30.63	8.55	60.81	16.3	20	8	50	16	280	65.07
0.28	30.63	8.55	60.81	16.3	20	8	50	16	285	64.42
0.28	30.63	8.55	60.81	16.3	20	8	50	16	290	63.75
0.28	30.63	8.55	60.81	16.3	20	8	50	16	295	63.08
0.28	30.63	8.55	60.81	16.3	20	8	50	16	300	62.43
0.28	30.63	8.55	60.81	16.3	20	8	50	16	305	61.76
0.28	30.63	8.55	60.81	16.3	20	8	50	16	310	61.13
0.28	30.63	8.55	60.81	16.3	20	8	50	16	315	60.46
0.28	30.63	8.55	60.81	16.3	20	8	50	16	320	59.82
0.28	30.63	8.55	60.81	16.3	20	8	50	16	325	59.15
0.28	30.63	8.55	60.81	16.3	20	8	50	16	330	58.47
0.28	30.63	8.55	60.81	16.3	20	8	50	16	335	57.8
0.28	30.63	8.55	60.81	16.3	20	8	50	16	340	57.14
0.28	30.63	8.55	60.81	16.3	20	8	50	16	345	56.46
0.28	30.63	8.55	60.81	16.3	20	8	50	16	350	55.85
0.28	30.63	8.55	60.81	16.3	20	8	50	16	355	55.23
0.28	30.63	8.55	60.81	16.3	20	8	50	16	360	54.56
